# Supplementary material for: The relations between different components of intolerance of uncertainty and symptoms of depression during the COVID-19 pandemic: A network analysis
Source: Front Psychiatry. 2022 Oct 13;13:993814. doi: 10.3389/fpsyt.2022.993814 (PMC9613443; doi:10.3389/fpsyt.2022.993814)
Supplement: Supplementary file 1 [file Data_Sheet_1.CSV]

	IU1	IU2	IU3	IU4	IU5	IU6	IU7	IU8	IU9	IU10	IU11	IU12	D1	D2	D3	D4	D5	D6	D7	D8	D9
IU1	0	0.398705153089611	0.073654613484945	0.0945785462314409	0	0.124104107877562	-0.0529981207807899	0.0413248165912122	0	0.0505007489222953	0	0	0.0191641029333189	0.0128670646902039	0	0.0180494471691774	-0.0136618436633767	0	0.0197317862851387	0	0
IU2	0.398705153089611	0	0.0720146352559977	0.0630500175276902	0.0708811213835862	0.0668655624010581	0	0.0712270699451909	0	0.0490994285969427	0.051835242894255	0.0203059871430777	0	0.00823472310039927	0	0.0588767934359681	0.0280445817763118	0.0745181378922207	0	0.0373849801600526	0
IU3	0.073654613484945	0.0720146352559977	0	0.0242445247493315	0.047720717956878	0	0.220312947582896	0	0	0.0395183511937497	0	0	0	0	0	0	0	0	0	-0.0185240553627327	-0.0187254716801107
IU4	0.0945785462314409	0.0630500175276902	0.0242445247493315	0	0.144147544360545	0.101848909607667	0	0.0606972502394772	0.0434585519938261	0.0166155596851729	0.0556266297232079	0.00594149560086335	0	0	0.0158488892609144	0	0	0	0.0124084127085688	0.0701385894081787	0.0075148155558828
IU5	0	0.0708811213835862	0.047720717956878	0.144147544360545	0	0.0761986467105515	0.0700866980677552	0	0.0546918639143457	0.0128654768309271	0.0421996373049026	0.0522651799043908	0	0	0	0	0.0157457462945059	0.0219368364609618	0.0453645147552669	0	0
IU6	0.124104107877562	0.0668655624010581	0	0.101848909607667	0.0761986467105515	0	0.0846283633184122	0.187938213174267	0.103717828454213	0.0649112705535573	0.0469279838207877	0.0623530687098266	0	0.0261468020160819	0	0	0	0.0064238818648119	0	0.0183893853292103	0.0138351718320884
IU7	-0.0529981207807899	0	0.220312947582896	0	0.0700866980677552	0.0846283633184122	0	0	0	0	-0.0859898662040695	0.0593448082811743	-0.0683584592191459	0	0	0.0296698492348451	0	-0.0503512266475913	-0.0332679631815353	0	0
IU8	0.0413248165912122	0.0712270699451909	0	0.0606972502394772	0	0.187938213174267	0	0	0.176207008833945	0.105974090537695	0.0811803712095203	0.14381484614475	0	0	0.0313595774970441	0	0.00208341662053854	0	0.0329545267476248	0.0082722217225924	0.0338421907960019
IU9	0	0	0	0.0434585519938261	0.0546918639143457	0.103717828454213	0	0.176207008833945	0	0.2701092550486	0.144192334637481	0.06007537711107	0.0109098489953706	0	0	0.00408605739293917	0	0.0171497763626735	0	0	-0.0303397122165873
IU10	0.0505007489222953	0.0490994285969427	0.0395183511937497	0.0166155596851729	0.0128654768309271	0.0649112705535573	0	0.105974090537695	0.2701092550486	0	0.256405067728636	0.0892788446247075	0.00784491942178918	0	0	0.0148335210476052	0	0	0.0179101230791112	0	0
IU11	0	0.051835242894255	0	0.0556266297232079	0.0421996373049026	0.0469279838207877	-0.0859898662040695	0.0811803712095203	0.144192334637481	0.256405067728636	0	0.299249082722533	0	0.040021136253591	0	0	0	0.0267107823691497	0	0	0.00458828340173491
IU12	0	0.0203059871430777	0	0.00594149560086335	0.0522651799043908	0.0623530687098266	0.0593448082811743	0.14381484614475	0.06007537711107	0.0892788446247075	0.299249082722533	0	0	0.0624028340867365	0	0	0	0	0	0.0399099299245102	0.013959502274981
D1	0.0191641029333189	0	0	0	0	0	-0.0683584592191459	0	0.0109098489953706	0.00784491942178918	0	0	0	0.150748849751185	0.0596206684480521	0.208772146115494	0.0227290372831184	0.0714296086417498	0.243311455047294	0.0543756058054451	0.0257375221200519
D2	0.0128670646902039	0.00823472310039927	0	0	0	0.0261468020160819	0	0	0	0	0.040021136253591	0.0624028340867365	0.150748849751185	0	0.106475243413828	0.134212527165007	0.0999555279578021	0.0995712213315641	0.0193273032377976	0.0872925464513859	0.0970140811391807
D3	0	0	0	0.0158488892609144	0	0	0	0.0313595774970441	0	0	0	0	0.0596206684480521	0.106475243413828	0	0.283909291863499	0.108198013001703	0.0491395718299033	0	0.0789142468680938	0.0457395129465792
D4	0.0180494471691774	0.0588767934359681	0	0	0	0	0.0296698492348451	0	0.00408605739293917	0.0148335210476052	0	0	0.208772146115494	0.134212527165007	0.283909291863499	0	0.177153052032771	0.0583796848430643	0.160057156902813	0	0
D5	-0.0136618436633767	0.0280445817763118	0	0	0.0157457462945059	0	0	0.00208341662053854	0	0	0	0	0.0227290372831184	0.0999555279578021	0.108198013001703	0.177153052032771	0	0.169733087259955	0.0626961007883997	0.108799124146887	0.0697690003158017
D6	0	0.0745181378922207	0	0	0.0219368364609618	0.0064238818648119	-0.0503512266475913	0	0.0171497763626735	0	0.0267107823691497	0	0.0714296086417498	0.0995712213315641	0.0491395718299033	0.0583796848430643	0.169733087259955	0	0.188429404726414	0.123147660749352	0.104322291721334
D7	0.0197317862851387	0	0	0.0124084127085688	0.0453645147552669	0	-0.0332679631815353	0.0329545267476248	0	0.0179101230791112	0	0	0.243311455047294	0.0193273032377976	0	0.160057156902813	0.0626961007883997	0.188429404726414	0	0.171993999047852	0
D8	0	0.0373849801600526	-0.0185240553627327	0.0701385894081787	0	0.0183893853292103	0	0.0082722217225924	0	0	0	0.0399099299245102	0.0543756058054451	0.0872925464513859	0.0789142468680938	0	0.108799124146887	0.123147660749352	0.171993999047852	0	0.201439816028296
D9	0	0	-0.0187254716801107	0.0075148155558828	0	0.0138351718320884	0	0.0338421907960019	-0.0303397122165873	0	0.00458828340173491	0.013959502274981	0.0257375221200519	0.0970140811391807	0.0457395129465792	0	0.0697690003158017	0.104322291721334	0	0.201439816028296	0
